# Supplementary material for: Development of an Electrochemical Sensor Based on Molecularly Imprinted Polymer Using Functionalized Gold Nanoparticles for Caffeine Quantification
Source: Biosensors (Basel). 2025 Oct 18;15(10):704. doi: 10.3390/bios15100704 (PMC12563842; doi:10.3390/bios15100704)
Supplement: Supplementary file 1 [file biosensors-15-00704-s001.zip]

Archive with 1 entries (1 files):
- biosensors-3881071-supplementary.pdf
